# Supplementary material for: Fe3+/Mn2+ (Oxy)Hydroxide Nanoparticles Loaded onto Muscovite/Zeolite Composites (Powder, Pellets and Monoliths): Phosphate Carriers from Urban Wastewater to Soil
Source: Nanomaterials (Basel). 2022 Oct 31;12(21):3848. doi: 10.3390/nano12213848 (PMC9654169; doi:10.3390/nano12213848)
Supplement: Supplementary file 1 [file nanomaterials-12-03848-s001.zip]

Archive with 1 entries (1 files):
- nanomaterials-1972219-supplementary.pdf
